# Supplementary material for: Synergistic Effect of Poly(ethylenephosphoric Acid) and Cerium in Bone Substitute Composites on Tissue Response and Bone Remodeling
Source: Int J Mol Sci. 2025 Nov 17;26(22):11113. doi: 10.3390/ijms262211113 (PMC12653750; doi:10.3390/ijms262211113)
Supplement: Supplementary file 1 [file ijms-26-11113-s001.zip]

Archive with 1 entries (1 files):
- ijms-3952059_Supplementary_R3.pdf
